# Supplementary material for: Intermittent Lighting Program Relieves the Deleterious Effect of Heat Stress on Growth, Stress Biomarkers, Physiological Status, and Immune Response of Broiler Chickens
Source: Animals (Basel). 2022 Jul 19;12(14):1834. doi: 10.3390/ani12141834 (PMC9311685; doi:10.3390/ani12141834)
Supplement: Supplementary file 1 [file animals-12-01834-s001.zip]

Archive with 1 entries (1 files):
- animals-1659794-supplementary.pdf
